# Supplementary material for: Prognostic Role of Ventricular Pacing Burden in Patients with Pacemaker Implantation After TAVR
Source: Medicina (Kaunas). 2025 Sep 28;61(10):1758. doi: 10.3390/medicina61101758 (PMC12565819; doi:10.3390/medicina61101758)
Supplement: Supplementary file 1 [file medicina-61-01758-s001.zip]

Archive with 1 entries (1 files):
- medicina-3862889-supplementary.tif
